# Supplementary material for: High-Level Genetic Diversity and Complex Population Structure of Siberian Apricot (Prunus sibirica L.) in China as Revealed by Nuclear SSR Markers
Source: PLoS One. 2014 Feb 7;9(2):e87381. doi: 10.1371/journal.pone.0087381 (PMC3917850; doi:10.1371/journal.pone.0087381)
Supplement: Table S2 — Mean ancestry values for the four genetic groups inferred by STRUCTURE. (XLS) [file pone.0087381.s003.xls]

## Sheet: Sheet1
Table S2 Mean ancestry values for the four genetic groups inferred by STRUCTURE.
			Average 10 RUNS	DESVIATION std	Average 10 RUNS	DESVIATION std	Average 10 RUNS	DESVIATION std	Average 10 RUNS	DESVIATION std
Individual	Population	CLUSTER	Cluster 1		Cluster 2		Cluster 3		Cluster 4
1	1	1	0.8389	0.00962	0.0767	0.00319896	0.0653	0.0034657	0.0189	0.00372529
2	1	1	0.601	0.0180185	0.2761	0.0155381	0.0476	0.00340588	0.0755	0.00279881
3	1	1	0.6274	0.0104796	0.0209	0.000994429	0.2949	0.0106401	0.0567	0.00545792
4	1	1	0.9238	0.00708363	0.0173	0.0039172	0.0396	0.00455095	0.0192	0.00175119
5	1	1	0.8628	0.0094962	0.0445	0.00195789	0.051	0.00380058	0.0416	0.00592921
6	1	1	0.9428	0.00654557	0.0164	0.00263312	0.0283	0.00326769	0.0123	0.000823273
7	1	1	0.9209	0.031175	0.0497	0.0305398	0.0216	0.000966092	0.0079	0.000316228
8	1	1	0.8761	0.00999389	0.0334	0.00222111	0.0778	0.00885438	0.0128	0.00248551
9	1	1	0.5709	0.00914634	0.1809	0.0705084	0.0298	0.00161933	0.2186	0.0679447
10	1	1	0.8625	0.00701189	0.0584	0.0146303	0.0392	0.00633859	0.04	0.0148324
11	1	1	0.7907	0.022465	0.0793	0.00356059	0.027	0.00176383	0.1031	0.0186217
12	1	1	0.8057	0.00911714	0.059	0.00583095	0.0407	0.00434741	0.0944	0.00327278
13	1	1	0.8582	0.0111235	0.007	0.00105409	0.0107	0.000823273	0.1243	0.0126759
14	1	1	0.9051	0.0180705	0.0496	0.0179951	0.0189	0.00119722	0.0265	0.00143372
15	1	1	0.9504	0.00275681	0.0141	0.00288483	0.0209	0.0011005	0.0145	0.0012693
16	1	1	0.9256	0.00397772	0.0216	0.00320416	0.0248	0.00204396	0.0281	0.00159513
18	1	1	0.9611	0.0045326	0.0129	0.00462961	0.0172	0.0010328	0.0089	0.000875595
19	1	1	0.8922	0.00780028	0.0215	0.00546199	0.0651	0.00470106	0.0212	0.00265832
20	1	1	0.9237	0.00904372	0.0105	0.0024608	0.057	0.00663325	0.0088	0.000421637
21	1	1	0.9705	0.00263523	0.0079	0.000875595	0.0118	0.000918937	0.0097	0.00105935
22	1	1	0.7336	0.0130145	0.0185	0.00201384	0.0289	0.00166333	0.2189	0.0123149
23	1	1	0.8651	0.00775242	0.039	0.00270801	0.0487	0.0059264	0.047	0.00424264
24	1	1	0.9408	0.0193264	0.0322	0.0192516	0.0173	0.00125167	0.0095	0.00108012
25	1	1	0.8164	0.0168865	0.0304	0.00206559	0.1276	0.0146682	0.0258	0.00393841
26	1	1	0.8859	0.00737036	0.039	0.00791623	0.0214	0.00227058	0.0537	0.0122841
27	1	1	0.9351	0.00404008	0.018	0.00294392	0.0107	0.0011595	0.0362	0.00720802
28	1	1	0.9435	0.00701189	0.0119	0.00288483	0.0111	0.000994429	0.0332	0.0101631
29	1	1	0.9501	0.00213177	0.0279	0.00202485	0.0102	0.000788811	0.0122	0.00257337
30	1	1	0.9114	0.00548128	0.0394	0.00117379	0.0227	0.00149443	0.0264	0.00394968
31	1	1	0.7129	0.0110298	0.0385	0.00581664	0.1791	0.00699921	0.0695	0.00894738
32	2	1	0.8335	0.0153206	0.0087	0.00205751	0.0118	0.000788811	0.1461	0.016333
33	2	1	0.679	0.0340457	0.259	0.0412876	0.0174	0.00107497	0.0444	0.00863069
34	2	1	0.6824	0.033669	0.0169	0.000316228	0.2784	0.0322842	0.0224	0.0021187
35	2	1	0.9524	0.00287518	0.0132	0.00181353	0.0181	0.00159513	0.0162	0.00282056
36	2	1	0.9424	0.00206559	0.0121	0.000875595	0.014	0.00124722	0.0312	0.00214994
37	2	1	0.9685	0.0023214	0.007	0.000471405	0.0126	0.00117379	0.0119	0.000875595
39	2	1	0.6319	0.0423752	0.0384	0.0215417	0.0201	0.000875595	0.3095	0.063253
40	2	1	0.5956	0.0307253	0.0223	0.00651579	0.2277	0.00915363	0.1544	0.0327862
41	2	1	0.9106	0.00531664	0.0129	0.0011005	0.0344	0.00429987	0.0421	0.00233095
42	2	1	0.9703	0.00211082	0.0089	0.000567646	0.0099	0.000875595	0.0109	0.00191195
43	2	1	0.8635	0.0136321	0.035	0.00447214	0.0584	0.00834266	0.0431	0.00137032
44	2	1	0.7691	0.0229562	0.0266	0.00581569	0.1881	0.0170909	0.0161	0.000737865
45	2	1	0.8823	0.0052504	0.0705	0.01596	0.0139	0.00166333	0.0334	0.0110775
46	2	1	0.9394	0.00309839	0.0098	0.000421637	0.0232	0.00229976	0.0275	0.0012693
47	2	1	0.7898	0.0209698	0.0917	0.0167402	0.0688	0.00329309	0.0501	0.00237814
48	2	1	0.9684	0.00271621	0.0085	0.000527046	0.0124	0.00117379	0.0105	0.00117851
49	2	1	0.9477	0.00654981	0.0151	0.00458136	0.0222	0.00319026	0.015	0.00105409
50	2	1	0.7218	0.0149948	0.0552	0.00910189	0.0245	0.00295334	0.1986	0.0211985
51	2	1	0.9081	0.013884	0.0391	0.0105982	0.0285	0.00195789	0.0243	0.00176698
53	2	1	0.892	0.00385861	0.016	0.00194365	0.0363	0.00290784	0.0558	0.00265832
54	2	1	0.9414	0.00437671	0.0153	0.0011595	0.0147	0.00156702	0.0287	0.00176698
55	2	1	0.8619	0.0195701	0.0595	0.0140099	0.07	0.00557773	0.0082	0.00113529
56	2	1	0.8708	0.0042111	0.0552	0.0126298	0.0413	0.00294581	0.0329	0.010365
57	2	1	0.774	0.0105409	0.0489	0.0130167	0.0465	0.0023214	0.1311	0.018333
58	2	1	0.7949	0.0124495	0.0696	0.0162358	0.08	0.00834	0.0555	0.00327448
59	2	1	0.9524	0.00306232	0.0097	0.000823273	0.0187	0.00163639	0.0192	0.000918937
61	2	1	0.9024	0.00359629	0.0226	0.00340588	0.0258	0.00181353	0.0489	0.00202485
62	3	1	0.961	0.00380058	0.0081	0.000567646	0.0233	0.0030203	0.0076	0.00117379
63	3	1	0.9246	0.01385	0.0347	0.0116338	0.0243	0.00294581	0.0165	0.00108012
64	3	1	0.6134	0.0119462	0.0901	0.0112886	0.2736	0.019109	0.0227	0.00105935
65	3	1	0.928	0.0313971	0.0488	0.0323824	0.0122	0.000918937	0.0109	0.00166333
66	3	1	0.8641	0.0567675	0.105	0.0581129	0.0172	0.000632456	0.0139	0.00137032
67	3	1	0.5198	0.08004	0.0295	0.00546199	0.0738	0.00630344	0.3771	0.0907885
68	3	1	0.8738	0.00385285	0.0225	0.00171594	0.0793	0.00359166	0.0247	0.003093
69	3	1	0.9259	0.0075196	0.0322	0.00917484	0.0134	0.000966092	0.0284	0.00267499
70	3	1	0.9739	0.00191195	0.0057	0.000823273	0.0137	0.00133749	0.0067	0.000483046
72	3	1	0.9455	0.00581664	0.0223	0.00290784	0.0201	0.00223358	0.012	0.00124722
73	3	1	0.9381	0.00975762	0.0272	0.00532917	0.0219	0.00303498	0.0129	0.00144914
74	3	1	0.9031	0.00960845	0.0186	0.00386437	0.0242	0.00257337	0.0538	0.0146879
75	3	1	0.8621	0.0111898	0.0255	0.00471993	0.0946	0.00736659	0.0177	0.0011595
76	3	1	0.7357	0.0243587	0.1861	0.020174	0.0472	0.00193218	0.031	0.00333333
77	3	1	0.895	0.00932142	0.0428	0.00700476	0.0344	0.00250333	0.0281	0.00144914
78	3	1	0.9119	0.00699921	0.0208	0.00617882	0.0451	0.00417532	0.0221	0.00398469
79	3	1	0.9318	0.0109118	0.0278	0.00916273	0.0243	0.00221359	0.0161	0.000994429
80	3	1	0.9284	0.00693141	0.0272	0.00742069	0.0202	0.00154919	0.0244	0.00241293
81	3	1	0.8185	0.00548229	0.0097	0.00105935	0.1146	0.00713676	0.0575	0.00880972
82	3	1	0.848	0.0540185	0.1099	0.0528025	0.0352	0.00139841	0.007	9.1428e-19
83	3	1	0.9528	0.00496208	0.0135	0.000849837	0.0255	0.00306413	0.0085	0.0012693
84	3	1	0.8709	0.0121147	0.0431	0.0082388	0.0456	0.00508156	0.0403	0.0149818
85	3	1	0.936	0.00498888	0.0205	0.00250555	0.0176	0.00189737	0.0257	0.00149443
86	3	1	0.8989	0.00430633	0.0116	0.00343835	0.0618	0.00646013	0.0278	0.00674619
87	3	1	0.9254	0.0141594	0.0376	0.00946573	0.0268	0.00332666	0.0099	0.00128668
88	3	1	0.717	0.0116809	0.0151	0.00455705	0.257	0.00917727	0.0111	0.000737865
89	3	1	0.9203	0.00294581	0.0111	0.00331495	0.0382	0.00555378	0.0303	0.00840701
90	3	1	0.7887	0.0171273	0.0402	0.0092352	0.1335	0.0138984	0.0372	0.00530827
91	3	1	0.9376	0.00575809	0.014	0.00385861	0.0321	0.00357305	0.0164	0.00573876
92	4	1	0.9589	0.00540473	0.0151	0.0035103	0.0168	0.00193218	0.0092	0.000421637
93	4	1	0.8843	0.0052079	0.0132	0.00257337	0.0861	0.00513052	0.0163	0.000483046
94	4	1	0.9391	0.00331495	0.0319	0.00233095	0.0168	0.00154919	0.0121	0.00246982
95	4	1	0.9226	0.00735149	0.0243	0.00245176	0.022	0.00141421	0.031	0.00784573
96	4	1	0.9237	0.00575519	0.018	0.00598145	0.0244	0.0017127	0.0344	0.00981156
97	4	1	0.937	0.00294392	0.0358	0.00147573	0.0175	0.000971825	0.0097	0.00205751
98	4	1	0.8988	0.00767101	0.0574	0.018112	0.0158	0.00204396	0.0281	0.0103864
99	4	1	0.8164	0.00972054	0.0585	0.00135401	0.0774	0.00499333	0.0478	0.0053707
100	4	1	0.9328	0.00584618	0.0129	0.00233095	0.0445	0.00302765	0.0097	0.000823273
101	4	1	0.8408	0.0437208	0.1179	0.0497292	0.0141	0.000567646	0.0267	0.00656675
102	4	1	0.5699	0.0146776	0.0147	0.00397352	0.408	0.0127802	0.0072	0.000632456
103	4	1	0.94	0.00444722	0.0053	0.000483046	0.0234	0.00250333	0.0312	0.00723878
104	4	1	0.9502	0.00551362	0.0049	0.000316228	0.0332	0.00451664	0.0118	0.00139841
105	4	1	0.503	0.0190438	0.2005	0.0213242	0.0339	0.00246982	0.2623	0.00895731
106	4	1	0.9582	0.00388158	0.0105	0.000707107	0.019	0.00141421	0.0125	0.00177951
107	4	1	0.9468	0.00789937	0.0117	0.000674949	0.0344	0.00620394	0.0071	0.00119722
108	4	1	0.9577	0.00432178	0.016	0.00149071	0.0186	0.00183787	0.0073	0.00125167
109	4	1	0.9604	0.00510338	0.0161	0.00272641	0.0137	0.000823273	0.01	0.00141421
110	4	1	0.9694	0.0031693	0.0093	0.00188856	0.0119	0.00119722	0.0092	0.000421637
111	4	1	0.9508	0.0034254	0.0181	0.00303498	0.0188	0.00293636	0.0121	0.00288483
112	4	1	0.9516	0.00452647	0.0085	0.000527046	0.0215	0.00259272	0.0186	0.00157762
113	4	1	0.9385	0.00424918	0.0254	0.00826236	0.0087	0.000823273	0.0276	0.00476562
114	4	1	0.8969	0.00631489	0.0262	0.00446716	0.0691	0.00218327	0.0079	0.000994429
115	4	1	0.9513	0.00553875	0.0148	0.00370585	0.0223	0.00176698	0.0117	0.000483046
116	4	1	0.9615	0.00236878	0.0085	0.000527046	0.0177	0.00182878	0.0124	0.000516398
117	4	1	0.9706	0.00107497	0.006	0.00105409	0.0139	0.000875595	0.0094	0.00117379
118	4	1	0.9644	0.00306232	0.0074	0.000516398	0.0171	0.00185293	0.0113	0.00105935
119	4	1	0.9608	0.0046619	0.0194	0.00241293	0.0091	0.000875595	0.0108	0.00161933
120	4	1	0.973	0.00432049	0.0108	0.0032249	0.009	0.000816497	0.007	9.1428e-19
121	4	1	0.8728	0.0174852	0.0068	0.000421637	0.1097	0.0155638	0.0112	0.00204396
122	4	1	0.7529	0.0156237	0.0111	0.000994429	0.2069	0.0149328	0.0293	0.00125167
123	5	1	0.8883	0.0482725	0.0886	0.0489744	0.0119	0.000567646	0.0111	0.000737865
124	5	1	0.9682	0.00329309	0.0115	0.00190029	0.0117	0.00105935	0.0085	0.000527046
125	5	1	0.9729	0.00166333	0.0085	0.00108012	0.0088	0.000788811	0.0099	0.000737865
126	5	1	0.9664	0.00471876	0.0138	0.00361478	0.0104	0.00117379	0.0096	0.000516398
127	5	1	0.8097	0.0145377	0.065	0.0331327	0.097	0.00896908	0.0282	0.0131132
128	5	1	0.9289	0.0210315	0.0481	0.0193359	0.0139	0.0011005	0.0098	0.000918937
129	5	1	0.914	0.0105725	0.0545	0.00893495	0.0227	0.00141814	0.009	0.00105409
130	5	1	0.8341	0.01852	0.0313	0.00156702	0.0231	0.000994429	0.1112	0.018582
131	5	1	0.9581	0.00834599	0.0199	0.00643687	0.0133	0.00170294	0.0087	0.000674949
132	5	1	0.9011	0.00488649	0.0128	0.000788811	0.0703	0.0039172	0.0158	0.00139841
133	5	1	0.9482	0.00837722	0.0249	0.00606355	0.0174	0.00164655	0.0095	0.00108012
134	5	1	0.9331	0.00897466	0.0435	0.00562238	0.0092	0.000918937	0.0144	0.00259058
135	5	1	0.921	0.00674949	0.0095	0.0012693	0.0619	0.00538413	0.0075	0.000527046
136	5	1	0.9562	0.00329309	0.0142	0.00282056	0.0175	0.000707107	0.0118	0.000421637
137	5	1	0.8099	0.00510882	0.061	0.00282843	0.0235	0.000971825	0.1057	0.00254078
138	5	1	0.6165	0.00909518	0.0449	0.0158916	0.3081	0.00691938	0.0302	0.0137905
139	5	1	0.9703	0.00294581	0.0108	0.00261619	0.0101	0.000994429	0.0088	0.000421637
140	5	1	0.9225	0.00195789	0.0309	0.00144914	0.0365	0.00263523	0.0099	0.00246982
141	5	1	0.9479	0.0157512	0.0297	0.0146746	0.016	0.00105409	0.0065	0.000527046
142	5	1	0.9658	0.00269979	0.0096	0.000516398	0.0106	0.00117379	0.014	0.00156347
143	5	1	0.9385	0.0115782	0.0292	0.0162809	0.0111	0.000737865	0.0211	0.00523768
144	5	1	0.6511	0.0159544	0.0707	0.0251531	0.2058	0.0165985	0.0724	0.025413
145	5	1	0.8846	0.0131926	0.0226	0.0084748	0.0079	0.000737865	0.0846	0.0216497
146	5	1	0.8385	0.00347211	0.0737	0.0479885	0.0206	0.0021187	0.0674	0.0465121
147	5	1	0.9732	0.00261619	0.0067	0.00141814	0.0156	0.000843274	0.0045	0.000527046
148	5	1	0.9007	0.0229543	0.0627	0.0197599	0.019	0.00188562	0.0177	0.00170294
149	5	1	0.9189	0.008925	0.0389	0.00504315	0.0216	0.00183787	0.0204	0.00217051
150	5	1	0.9162	0.00282056	0.0298	0.00555378	0.0373	0.00221359	0.0166	0.00571936
151	5	1	0.9619	0.00392853	0.0152	0.00113529	0.0106	0.000966092	0.0125	0.00171594
152	5	1	0.8477	0.00984378	0.0242	0.00278089	0.012	0.000816497	0.1161	0.00695142
498	17	1	0.8961	0.00390014	0.0471	0.0182236	0.0189	0.00213177	0.0383	0.0176513
500	17	1	0.9753	0.0034335	0.0101	0.00292309	0.0097	0.000823273	0.005	9.1428e-19
501	17	1	0.9459	0.00685484	0.0198	0.00530827	0.0235	0.0012693	0.0109	0.000737865
502	17	1	0.767	0.0114212	0.0262	0.0111833	0.174	0.0118697	0.0327	0.0104674
503	17	1	0.966	0.00494413	0.0144	0.00406065	0.0131	0.000994429	0.0066	0.000516398
504	17	1	0.9407	0.00473873	0.0158	0.00297396	0.033	0.0020548	0.0105	0.000707107
507	17	1	0.4891	0.0131694	0.0162	0.00413118	0.481	0.0150776	0.0138	0.00181353
508	17	1	0.8866	0.00556177	0.024	0.00274874	0.0597	0.003653	0.0298	0.00441714
509	17	1	0.3315	0.00690008	0.3255	0.0684775	0.2811	0.051213	0.0618	0.0185939
510	17	1	0.8943	0.00864163	0.0143	0.00205751	0.0786	0.0060037	0.0128	0.00122927
511	17	1	0.9407	0.00326769	0.0279	0.00191195	0.0161	0.00119722	0.0154	0.00254733
512	17	1	0.6489	0.0676485	0.176	0.0826855	0.1371	0.00994932	0.0381	0.0151177
514	17	1	0.9521	0.00159513	0.0114	0.000516398	0.0238	0.000918937	0.0125	0.000971825
515	17	1	0.9535	0.00283823	0.0098	0.000788811	0.0241	0.00223358	0.0124	0.000516398
516	17	1	0.8356	0.0223865	0.048	0.0209444	0.1083	0.003335	0.008	1.82856e-18
517	17	1	0.611	0.0276887	0.308	0.0456119	0.052	0.00860233	0.029	0.00977525
518	17	1	0.9339	0.00268535	0.0144	0.00107497	0.0441	0.00237814	0.0077	0.00125167
520	17	1	0.8817	0.00767463	0.0356	0.0119276	0.0453	0.00182878	0.0373	0.00600093
521	17	1	0.8451	0.0124673	0.0162	0.00225093	0.1313	0.00988883	0.0075	0.000527046
522	17	1	0.9128	0.00777174	0.0096	0.000699206	0.0331	0.00213177	0.0447	0.00973025
523	17	1	0.9702	0.00181353	0.0071	0.00119722	0.0131	0.000994429	0.0096	0.000516398
524	17	1	0.9224	0.00531664	0.0214	0.00554176	0.0323	0.00163639	0.0242	0.00931904
525	17	1	0.8587	0.0174232	0.0526	0.00909456	0.0731	0.00803396	0.0156	0.00189737
526	17	1	0.8878	0.0096816	0.0126	0.00320416	0.0698	0.00654557	0.03	0.00678233
527	17	1	0.8883	0.00388873	0.0606	0.00429987	0.0246	0.00150555	0.0262	0.00642564
254	9	1	0.8474	0.00686699	0.0311	0.00714065	0.1059	0.0141849	0.0155	0.000707107
266	9	1	0.3485	0.0261375	0.1769	0.0149625	0.2247	0.02579	0.2499	0.0137473
283	10	1	0.5515	0.026651	0.0966	0.0142766	0.3346	0.0404041	0.0175	0.00195789
284	10	1	0.4899	0.0354007	0.2477	0.0440783	0.2232	0.0166119	0.0391	0.0221883
319	11	1	0.8641	0.00802011	0.0379	0.0100714	0.0751	0.0060452	0.0229	0.00137032
324	11	1	0.6049	0.0203822	0.0833	0.0197543	0.1896	0.0347633	0.1222	0.00782872
342	12	1	0.5959	0.0605924	0.2636	0.0671287	0.1169	0.00634998	0.0237	0.00788881
355	12	1	0.7251	0.0172076	0.1252	0.00261619	0.142	0.0159095	0.0079	0.00202485
356	12	1	0.5218	0.0272715	0.1213	0.00676675	0.3397	0.0364785	0.0173	0.00359166
357	12	1	0.6874	0.0239778	0.202	0.0257207	0.0692	0.00656252	0.0411	0.00450802
360	12	1	0.5259	0.0239047	0.0296	0.0104158	0.4095	0.0249321	0.0347	0.0117384
366	12	1	0.4493	0.0186431	0.1447	0.0750275	0.3801	0.0764307	0.0258	0.00513809
552	18	1	0.5731	0.0740877	0.0178	0.00248551	0.0326	0.00750111	0.3769	0.0691977
564	19	1	0.5511	0.0260787	0.0287	0.00679951	0.0755	0.00560258	0.345	0.0283784
567	19	1	0.6748	0.00498442	0.0557	0.00211082	0.0242	0.00168655	0.2452	0.00407704
569	19	1	0.7815	0.00310018	0.0146	0.00107497	0.0233	0.00156702	0.1805	0.00217307
570	19	1	0.7328	0.00563323	0.0387	0.00176698	0.0312	0.00367575	0.1973	0.00421769
584	19	1	0.6785	0.0269372	0.0432	0.0163965	0.0313	0.00182878	0.247	0.0437366
153	6	2	0.2414	0.0461307	0.6183	0.0606503	0.0891	0.00328126	0.0511	0.0147305
154	6	2	0.0892	0.0126474	0.6673	0.0392741	0.1888	0.0386517	0.0546	0.0127819
155	6	2	0.0549	0.00620842	0.8997	0.0085771	0.0299	0.000994429	0.0156	0.00157762
156	6	2	0.0382	0.00168655	0.6867	0.124353	0.0161	0.000994429	0.2589	0.124752
159	6	2	0.0878	0.00502881	0.8191	0.0202619	0.0457	0.00221359	0.0475	0.0181735
160	6	2	0.1121	0.0532696	0.8385	0.0587391	0.0211	0.00338132	0.0284	0.00227058
161	6	2	0.1159	0.0579434	0.8387	0.0640539	0.0275	0.00417	0.0178	0.00239444
162	6	2	0.1269	0.0116852	0.5537	0.0714766	0.3022	0.0777443	0.017	0.0020548
163	6	2	0.0434	0.00359629	0.5926	0.226663	0.0116	0.00150555	0.3526	0.228357
164	6	2	0.0471	0.00228279	0.6963	0.0373246	0.2254	0.0269493	0.0312	0.0092111
165	6	2	0.174	0.00697615	0.7256	0.0131504	0.0805	0.00531769	0.0199	0.00606355
166	6	2	0.242	0.0382361	0.6206	0.0551164	0.1225	0.0169197	0.015	0.00156347
167	6	2	0.2341	0.00872353	0.6979	0.00964307	0.0371	0.00525885	0.0308	0.00431535
168	6	2	0.4382	0.00825698	0.4901	0.0392894	0.0461	0.016333	0.0254	0.0156432
169	6	2	0.0755	0.025924	0.8284	0.0503481	0.0743	0.018667	0.0218	0.00614275
170	6	2	0.3107	0.108857	0.6296	0.104911	0.0463	0.003653	0.0135	0.0012693
171	6	2	0.0303	0.00156702	0.942	0.00266667	0.0112	0.0018738	0.0165	0.00108012
172	6	2	0.0425	0.0112867	0.8087	0.0956336	0.0711	0.0236147	0.0776	0.0611577
174	6	2	0.2187	0.0667783	0.7235	0.0684824	0.0244	0.00117379	0.0333	0.00326769
175	6	2	0.1205	0.0274722	0.8093	0.0342865	0.0458	0.00404969	0.0243	0.00286938
176	6	2	0.0377	0.0115667	0.9232	0.0153029	0.0195	0.000707107	0.0197	0.00380205
177	6	2	0.0331	0.0136255	0.9263	0.0281545	0.0156	0.00327278	0.0251	0.01113
178	6	2	0.0337	0.0036833	0.8992	0.00345768	0.0402	0.00198886	0.0266	0.00356526
179	6	2	0.0238	0.00649444	0.9496	0.0129889	0.0133	0.00245176	0.0136	0.00406065
180	6	2	0.1282	0.0529629	0.8251	0.0583466	0.0193	0.00141814	0.0269	0.00667416
181	6	2	0.0392	0.0053707	0.5071	0.0230432	0.3496	0.00760409	0.104	0.0212237
182	6	2	0.1251	0.035476	0.7234	0.0474674	0.1244	0.0163109	0.0271	0.0033483
183	6	2	0.0988	0.00676264	0.8609	0.002079	0.0157	0.000948683	0.0246	0.00707421
184	7	2	0.0075	0.000527046	0.9572	0.00977298	0.0081	0.00119722	0.028	0.00788811
185	7	2	0.1858	0.0315482	0.7714	0.0283713	0.0265	0.00295334	0.0163	0.000948683
186	7	2	0.2401	0.00688719	0.5965	0.0409858	0.0929	0.0184117	0.0703	0.0197656
187	7	2	0.007	9.1428e-19	0.9701	0.00523768	0.0111	0.00172884	0.0119	0.00331495
188	7	2	0.0055	0.000527046	0.975	0.00339935	0.0101	0.00119722	0.0094	0.0017127
189	7	2	0.2038	0.0733891	0.633	0.0726865	0.1558	0.00373571	0.0076	0.000699206
190	7	2	0.0648	0.0109423	0.906	0.00797217	0.0177	0.00205751	0.0114	0.00222111
191	7	2	0.0154	0.00222111	0.9388	0.00628579	0.0343	0.00501221	0.0117	0.000823273
192	7	2	0.0286	0.00575809	0.9162	0.0341819	0.0435	0.0218492	0.0118	0.0065963
193	7	2	0.0098	0.00113529	0.9755	0.000527046	0.0067	0.000823273	0.0081	0.000875595
194	7	2	0.0053	0.000483046	0.9826	0.000516398	0.0051	0.000316228	0.0069	0.000875595
195	7	2	0.1287	0.00755792	0.81	0.0191833	0.0335	0.00546199	0.028	0.00687992
196	7	2	0.0065	0.000527046	0.9687	0.000948683	0.0136	0.00195505	0.0109	0.00185293
197	7	2	0.0368	0.00686052	0.9159	0.00360401	0.0323	0.00211082	0.015	0.00362093
198	7	2	0.0172	0.00551362	0.9579	0.010898	0.0188	0.00571159	0.0064	0.000516398
199	7	2	0.017	0.00141421	0.7942	0.102545	0.1464	0.0804214	0.0428	0.0211755
200	7	2	0.0205	0.00330824	0.9403	0.00805605	0.0178	0.00131656	0.0214	0.00365756
201	7	2	0.0062	0.000421637	0.9801	0.00128668	0.0084	0.000516398	0.0052	0.000918937
202	7	2	0.0153	0.000674949	0.9346	0.00639792	0.0385	0.00236878	0.0115	0.00374907
203	7	2	0.027	0.00749815	0.9115	0.030711	0.0472	0.020071	0.0143	0.00359166
204	7	2	0.0043	0.000483046	0.9814	0.000699206	0.0065	0.000527046	0.0072	0.000421637
205	7	2	0.0103	0.00105935	0.9639	0.0048408	0.0112	0.00175119	0.0149	0.00233095
206	7	2	0.013	0.00323179	0.9389	0.0286413	0.0145	0.0056421	0.0335	0.0197836
207	7	2	0.0165	0.00108012	0.917	0.0120738	0.0417	0.00739444	0.0246	0.00411501
208	7	2	0.0132	0.00261619	0.9496	0.0120573	0.0072	0.000632456	0.0301	0.00903635
209	7	2	0.1097	0.0914282	0.8467	0.100259	0.0327	0.00454728	0.0109	0.00481779
210	7	2	0.0098	0.000788811	0.9682	0.00454117	0.0159	0.00338132	0.0062	0.000421637
211	7	2	0.0176	0.000516398	0.9299	0.00390014	0.0342	0.0032249	0.0184	0.000843274
212	7	2	0.0121	0.00119722	0.8927	0.0124012	0.0117	0.00105935	0.0834	0.0121674
213	7	2	0.0416	0.0108853	0.9381	0.0125384	0.0138	0.00161933	0.0061	0.000316228
214	7	2	0.3117	0.00868012	0.6631	0.00706242	0.0081	0.000737865	0.0172	0.0046619
215	7	2	0.0252	0.0114387	0.9323	0.0223957	0.0244	0.00784857	0.0184	0.00313404
216	8	2	0.011	0.000816497	0.9555	0.00503874	0.0097	0.000483046	0.0239	0.00417532
217	8	2	0.007	9.1428e-19	0.9763	0.000674949	0.0091	0.000567646	0.0078	0.000421637
218	8	2	0.0578	0.0125945	0.9211	0.0143329	0.0124	0.00142984	0.0087	0.000483046
219	8	2	0.007	0.000471405	0.9785	0.000849837	0.0073	0.000483046	0.0072	0.000421637
220	8	2	0.011	0.000471405	0.9558	0.0060148	0.0142	0.000788811	0.019	0.00509902
221	8	2	0.0056	0.000516398	0.9819	0.000737865	0.0066	0.000516398	0.0061	0.000316228
222	8	2	0.009	0.000816497	0.9667	0.00377271	0.0101	0.000875595	0.0141	0.002079
223	8	2	0.0092	0.00154919	0.9497	0.0143686	0.031	0.0131825	0.0101	0.000567646
224	8	2	0.0077	0.000483046	0.9215	0.0294477	0.0126	0.000843274	0.0581	0.0290113
225	8	2	0.016	0.00226078	0.9431	0.00843867	0.0126	0.000966092	0.0282	0.00563323
226	8	2	0.0166	0.00279682	0.9359	0.00223358	0.0117	0.00149443	0.0356	0.00435125
227	8	2	0.0069	0.000994429	0.9814	0.00201108	0.0054	0.000516398	0.0064	0.000699206
228	8	2	0.0073	0.000823273	0.9756	0.00164655	0.0071	0.000316228	0.0099	0.000737865
229	8	2	0.0061	0.000316228	0.9822	0.000788811	0.0067	0.000483046	0.0051	0.000567646
230	8	2	0.019	0.00333333	0.9487	0.00632543	0.0128	0.00154919	0.0195	0.00158114
231	8	2	0.0352	0.00214994	0.9085	0.00620484	0.0196	0.00164655	0.0365	0.00317105
232	8	2	0.0094	0.0017127	0.9589	0.0176726	0.0145	0.00585472	0.0171	0.0100383
233	8	2	0.0986	0.0381582	0.862	0.0461086	0.0105	0.000527046	0.0285	0.00761942
234	8	2	0.0078	0.000918937	0.9772	0.0034254	0.0073	0.000823273	0.0078	0.00193218
235	8	2	0.0074	0.000516398	0.9771	0.000875595	0.0078	0.000918937	0.0077	0.000823273
236	8	2	0.0133	0.00105935	0.9486	0.0196424	0.009	0.00216025	0.0292	0.0164843
237	8	2	0.0068	0.000918937	0.9511	0.0269421	0.014	0.00466667	0.0284	0.02135
238	8	2	0.0078	0.000421637	0.9708	0.00513809	0.0086	0.000966092	0.0129	0.00435762
239	8	2	0.0373	0.012824	0.9293	0.0250601	0.0148	0.00319026	0.0186	0.00889694
240	8	2	0.028	0.00527046	0.8941	0.0394136	0.0692	0.0345022	0.0088	0.000632456
241	8	2	0.0074	0.000516398	0.976	0.000942809	0.01	0.000816497	0.0065	0.000527046
242	8	2	0.0537	0.0121477	0.9163	0.0146746	0.0194	0.00206559	0.0108	0.000788811
243	8	2	0.0097	0.000823273	0.9637	0.00963846	0.0101	0.00128668	0.0167	0.00773233
244	8	2	0.0064	0.000699206	0.9715	0.00380789	0.0074	0.000516398	0.0146	0.00222111
52	2	2	0.3627	0.0917412	0.433	0.245232	0.0237	0.00149443	0.1802	0.152474
60	2	2	0.4238	0.0230979	0.4314	0.023167	0.0859	0.00564604	0.0589	0.00268535
262	9	2	0.1226	0.0159944	0.4755	0.126401	0.394	0.112171	0.0076	0.000516398
285	10	2	0.0468	0.00679542	0.5932	0.0668876	0.299	0.0156205	0.061	0.0450925
288	10	2	0.0121	0.00166333	0.6228	0.112205	0.3276	0.090094	0.0373	0.0236458
308	10	2	0.1495	0.0151822	0.4575	0.0510234	0.3327	0.00874389	0.0603	0.0322458
336	11	2	0.0195	0.00164992	0.5186	0.0349863	0.4526	0.031373	0.0092	0.00404969
563	19	2	0.0264	0.00254733	0.8055	0.0182224	0.1087	0.00383116	0.0596	0.0151158
588	20	2	0.0177	0.00176698	0.5591	0.142368	0.0135	0.00108012	0.4094	0.144807
604	20	2	0.1297	0.0190674	0.4967	0.0283433	0.0097	0.000823273	0.3637	0.0456607
245	9	3	0.0358	0.00434102	0.3086	0.0894343	0.5994	0.0942988	0.056	0.00323179
246	9	3	0.0466	0.00241293	0.2838	0.106724	0.6585	0.107012	0.0113	0.000948683
247	9	3	0.047	0.0151804	0.3912	0.188568	0.5533	0.17169	0.0087	0.00205751
248	9	3	0.0112	0.00154919	0.023	0.0107497	0.8754	0.0128858	0.0904	0.0233343
249	9	3	0.0224	0.00117379	0.1125	0.0514117	0.8599	0.0515525	0.005	0.000471405
250	9	3	0.1386	0.0145541	0.2275	0.104638	0.5108	0.0383863	0.1232	0.0812989
251	9	3	0.0765	0.0148642	0.0448	0.0146803	0.8626	0.0305948	0.0163	0.00163639
252	9	3	0.019	0.002	0.0671	0.0104078	0.9052	0.014046	0.0086	0.00195505
253	9	3	0.0815	0.0124298	0.0907	0.019253	0.7687	0.032397	0.0588	0.00373571
255	9	3	0.0724	0.00985675	0.1952	0.0730887	0.711	0.0842404	0.0214	0.00295146
256	9	3	0.0191	0.0011005	0.1003	0.0203636	0.8314	0.0250475	0.0492	0.0039101
257	9	3	0.0089	0.0011005	0.0289	0.00378447	0.9495	0.00206828	0.0125	0.00371932
258	9	3	0.0235	0.00158114	0.0923	0.0524088	0.8743	0.0529676	0.0099	0.000567646
259	9	3	0.0425	0.00875912	0.0248	0.0129683	0.9186	0.0196932	0.0144	0.00157762
260	9	3	0.0211	0.000994429	0.1818	0.0359716	0.783	0.0376504	0.0141	0.00152388
261	9	3	0.0916	0.0107724	0.0263	0.010078	0.8765	0.0211095	0.0056	0.000516398
263	9	3	0.0835	0.00437798	0.1718	0.0820742	0.6878	0.0639475	0.057	0.0223209
264	9	3	0.0122	0.00122927	0.0269	0.00837257	0.9411	0.00879962	0.02	0.00149071
265	9	3	0.0647	0.00634298	0.0589	0.0172076	0.8533	0.02198	0.0231	0.0011005
267	9	3	0.0738	0.00769993	0.0329	0.00299815	0.8773	0.00838053	0.016	0.00323179
268	9	3	0.2294	0.0117587	0.1498	0.0598309	0.601	0.0527784	0.0202	0.00154919
269	9	3	0.0188	0.000788811	0.3696	0.0449029	0.5955	0.047023	0.0161	0.00237814
270	9	3	0.0418	0.00768548	0.0421	0.00440833	0.8875	0.0195349	0.0287	0.00839378
271	9	3	0.1594	0.0183618	0.0505	0.00535931	0.7809	0.017381	0.0089	0.00246982
272	9	3	0.0259	0.00166333	0.1314	0.0828629	0.796	0.0690378	0.0466	0.0145998
273	9	3	0.0098	0.000918937	0.089	0.0228959	0.8848	0.0154258	0.0166	0.0070899
274	9	3	0.0434	0.00566078	0.0504	0.00295146	0.8662	0.0125415	0.0399	0.00759313
275	9	3	0.0637	0.00557873	0.0731	0.00696738	0.7264	0.0322014	0.1369	0.0345815
276	9	3	0.0433	0.00496767	0.4514	0.0115489	0.4661	0.0162032	0.0394	0.0085531
277	10	3	0.0405	0.00469633	0.0159	0.00196921	0.9121	0.00849117	0.0312	0.00252982
278	10	3	0.1486	0.0192423	0.0617	0.00739444	0.6868	0.0394118	0.1031	0.0258476
279	10	3	0.0281	0.00465355	0.0132	0.000632456	0.9494	0.00623966	0.0093	0.00188856
280	10	3	0.0459	0.00768042	0.0289	0.0090854	0.8896	0.0157353	0.0358	0.00282056
281	10	3	0.0353	0.00211082	0.1857	0.115159	0.766	0.111751	0.0129	0.00296086
282	10	3	0.3509	0.0280256	0.0325	0.0151309	0.5989	0.0397868	0.0177	0.00271006
286	10	3	0.1176	0.0164803	0.3115	0.0849434	0.5614	0.0699702	0.0095	0.000527046
287	10	3	0.0597	0.00294581	0.3056	0.047624	0.4795	0.0562104	0.1553	0.00936957
289	10	3	0.0854	0.00525357	0.034	0.0071492	0.7188	0.0217092	0.1621	0.0244788
290	10	3	0.0725	0.00403457	0.0815	0.0339452	0.765	0.0139682	0.0811	0.0452633
291	10	3	0.0327	0.00275076	0.0125	0.00371932	0.9415	0.0051908	0.0132	0.000918937
292	10	3	0.3813	0.00949912	0.0407	0.0130218	0.554	0.00707107	0.0235	0.00882232
293	10	3	0.0402	0.00436654	0.1403	0.0261536	0.7838	0.0307383	0.0357	0.00163639
294	10	3	0.0163	0.00176698	0.1359	0.0807169	0.748	0.0176446	0.0996	0.0620362
295	10	3	0.0578	0.0070993	0.0088	0.000918937	0.8855	0.00704352	0.0481	0.00185293
296	10	3	0.0944	0.00537897	0.0963	0.0275602	0.7475	0.0109062	0.0616	0.0238756
297	10	3	0.0444	0.00671979	0.0226	0.00408792	0.9168	0.0112921	0.0165	0.000849837
298	10	3	0.0417	0.00670075	0.0121	0.002079	0.9107	0.00736433	0.0356	0.00222111
299	10	3	0.0105	0.000971825	0.0446	0.017341	0.9352	0.0186536	0.0098	0.000788811
300	10	3	0.0344	0.0052111	0.0238	0.00131656	0.9205	0.010427	0.0212	0.00454117
301	10	3	0.0416	0.00622183	0.0227	0.00721187	0.9223	0.0124815	0.0134	0.000966092
302	10	3	0.2344	0.0261287	0.1824	0.0836822	0.5698	0.106392	0.0134	0.00157762
303	10	3	0.181	0.0131233	0.1269	0.0299164	0.6718	0.0409303	0.0202	0.00229976
304	10	3	0.0181	0.00260128	0.0183	0.00133749	0.9495	0.0051908	0.0137	0.00298329
305	10	3	0.0276	0.00250333	0.0557	0.0184935	0.5304	0.0460825	0.3861	0.0622548
306	10	3	0.3284	0.0472845	0.0306	0.00217051	0.6001	0.0502382	0.0411	0.00213177
307	10	3	0.0716	0.00745654	0.0218	0.00496208	0.864	0.00934523	0.0429	0.00338132
309	11	3	0.0962	0.0240083	0.0174	0.00616802	0.8746	0.0299117	0.0118	0.000421637
310	11	3	0.1717	0.0269734	0.0574	0.0126333	0.6404	0.0504561	0.1303	0.0365515
311	11	3	0.0348	0.0052873	0.0376	0.002319	0.909	0.00875595	0.0188	0.00470933
312	11	3	0.0679	0.0124047	0.0565	0.00848855	0.767	0.0343511	0.1085	0.0304458
313	11	3	0.0431	0.00307137	0.0562	0.00961249	0.7419	0.0296552	0.1588	0.0364655
314	11	3	0.0625	0.0149685	0.0115	0.0024608	0.9015	0.0213398	0.0246	0.00919178
315	11	3	0.0451	0.0044833	0.187	0.0121564	0.6283	0.0205915	0.1397	0.026323
316	11	3	0.0402	0.0111335	0.0244	0.00330656	0.8245	0.020625	0.1108	0.00706792
317	11	3	0.0164	0.00236643	0.0121	0.000994429	0.9553	0.00656675	0.0163	0.00459589
318	11	3	0.0209	0.00213177	0.2432	0.0184198	0.7201	0.0227081	0.016	0.00405518
320	11	3	0.0532	0.0128132	0.0366	0.00424788	0.8433	0.0214893	0.0668	0.00553373
321	11	3	0.0325	0.00645067	0.0263	0.00644722	0.9249	0.0142786	0.0163	0.00194651
322	11	3	0.022	0.00301846	0.0349	0.0106401	0.5924	0.0182038	0.3501	0.0306683
323	11	3	0.2339	0.0154161	0.0248	0.00929516	0.599	0.0286279	0.1425	0.0481946
325	11	3	0.2487	0.0180126	0.0209	0.00443346	0.7152	0.0217297	0.0154	0.000699206
326	11	3	0.0168	0.0018738	0.0139	0.000567646	0.8372	0.0127698	0.132	0.0112744
327	11	3	0.0534	0.0111575	0.0099	0.000994429	0.927	0.0131656	0.0099	0.00128668
328	11	3	0.0148	0.00131656	0.271	0.0653401	0.7025	0.0668934	0.0115	0.000849837
329	11	3	0.1757	0.0288099	0.0176	0.00142984	0.7797	0.0331329	0.027	0.00567646
330	11	3	0.0259	0.00172884	0.0182	0.00147573	0.9429	0.00460555	0.0127	0.00182878
331	11	3	0.0147	0.00163639	0.0603	0.0159656	0.8291	0.0153003	0.0961	0.00566569
332	11	3	0.3669	0.0121056	0.0927	0.0300261	0.478	0.0158535	0.0622	0.00761285
333	11	3	0.0122	0.00139841	0.0348	0.0157959	0.9014	0.014931	0.0516	0.0283753
334	11	3	0.3724	0.0406016	0.0483	0.0162142	0.564	0.0552208	0.0155	0.000707107
335	11	3	0.2502	0.0622839	0.023	0.00915302	0.6393	0.0525908	0.0874	0.0201726
337	11	3	0.0836	0.00948918	0.0224	0.00809938	0.8874	0.0172961	0.0065	0.000527046
338	11	3	0.2877	0.0253467	0.1155	0.0630824	0.5535	0.0246362	0.0432	0.0217552
339	11	3	0.1289	0.0118832	0.1411	0.116714	0.5362	0.0236681	0.1938	0.149541
340	11	3	0.0182	0.0033928	0.029	0.0079861	0.9217	0.0108531	0.0311	0.00185293
341	12	3	0.1539	0.0117232	0.2769	0.0681134	0.5465	0.0599152	0.0229	0.00587745
343	12	3	0.1947	0.0234096	0.0585	0.0189517	0.7316	0.0414118	0.0149	0.000875595
344	12	3	0.1632	0.0211492	0.0221	0.0055267	0.7884	0.0233295	0.0262	0.00332666
345	12	3	0.0406	0.00490351	0.1506	0.043587	0.7896	0.0310097	0.0192	0.00803879
346	12	3	0.0196	0.00432563	0.1207	0.0659748	0.8522	0.0705058	0.0077	0.00105935
347	12	3	0.0342	0.00694102	0.0258	0.00913844	0.9314	0.0156645	0.0085	0.000527046
348	12	3	0.1204	0.0129803	0.0105	0.000527046	0.8534	0.0147889	0.0157	0.00170294
349	12	3	0.0754	0.00440202	0.0296	0.00471876	0.8757	0.00968447	0.0191	0.00159513
350	12	3	0.1135	0.0102983	0.0611	0.0129739	0.6466	0.00992416	0.1788	0.0305789
351	12	3	0.4189	0.0222833	0.0308	0.000788811	0.5261	0.0260062	0.0241	0.0044833
352	12	3	0.1666	0.0312132	0.2073	0.0128932	0.6057	0.0285503	0.0206	0.0070899
353	12	3	0.1012	0.0136935	0.0285	0.00712195	0.8555	0.0123491	0.0147	0.00522919
354	12	3	0.0261	0.00119722	0.0132	0.00209762	0.9552	0.00332666	0.0056	0.000699206
358	12	3	0.0283	0.00405654	0.0197	0.00231181	0.9357	0.0071655	0.0164	0.00142984
359	12	3	0.0386	0.00195505	0.0494	0.00983418	0.8882	0.0042111	0.0238	0.00682805
361	12	3	0.0706	0.0116161	0.0159	0.00172884	0.8091	0.0101483	0.1039	0.00600833
362	12	3	0.0177	0.00258414	0.0532	0.0134809	0.9134	0.0181243	0.0157	0.00283039
363	12	3	0.0504	0.00607728	0.0599	0.0180398	0.8646	0.0226186	0.0255	0.00171594
364	12	3	0.0321	0.00495424	0.018	0.00270801	0.9216	0.00598517	0.0284	0.00222111
365	12	3	0.1001	0.00696738	0.253	0.118713	0.5752	0.0792658	0.0719	0.0362106
367	12	3	0.0277	0.0034657	0.1669	0.0766557	0.4701	0.0460445	0.3354	0.118825
368	12	3	0.1681	0.0100161	0.0366	0.0159318	0.7884	0.0246676	0.0069	0.000316228
369	12	3	0.279	0.0286512	0.1643	0.131122	0.4804	0.0435002	0.0764	0.0642083
370	12	3	0.1571	0.01114	0.0574	0.0173282	0.7658	0.0291006	0.0197	0.00323351
371	12	3	0.0345	0.00514782	0.0195	0.0012693	0.919	0.00745356	0.027	0.00286744
372	12	3	0.3313	0.0137279	0.0913	0.00249666	0.5547	0.0122025	0.0225	0.00437798
373	13	3	0.0516	0.00531664	0.0388	0.00682805	0.8915	0.0137214	0.0182	0.00204396
374	13	3	0.0763	0.015406	0.01	0.00216025	0.8974	0.0181365	0.0165	0.000849837
375	13	3	0.0149	0.00191195	0.0214	0.00614998	0.9553	0.00845971	0.0083	0.000483046
376	13	3	0.06	0.00867948	0.0444	0.0086564	0.8724	0.0182038	0.0234	0.00150555
377	13	3	0.0133	0.000823273	0.1483	0.0183003	0.7864	0.0227899	0.0518	0.00491709
378	13	3	0.0363	0.00543752	0.0078	0.000632456	0.9128	0.0127174	0.0429	0.00819824
379	13	3	0.018	0.0020548	0.0298	0.00697296	0.9304	0.00990174	0.0217	0.00133749
380	13	3	0.0146	0.00126491	0.0511	0.018333	0.926	0.0191601	0.0083	0.000483046
381	13	3	0.022	0.00141421	0.0239	0.00902404	0.9093	0.00697695	0.0445	0.00400694
382	13	3	0.0087	0.000823273	0.0247	0.000823273	0.9514	0.00394968	0.0154	0.00279682
383	13	3	0.1354	0.0158339	0.015	0.00156347	0.8062	0.0228561	0.0432	0.00899135
384	13	3	0.0308	0.00428952	0.0679	0.00544569	0.8396	0.0221721	0.0618	0.0134973
385	13	3	0.0237	0.00125167	0.0085	0.000527046	0.9193	0.00549848	0.0483	0.00480856
386	13	3	0.0667	0.0108428	0.0228	0.0110835	0.8919	0.018526	0.0186	0.00327278
387	13	3	0.0522	0.00505085	0.0191	0.00317805	0.8948	0.0122275	0.0336	0.0101566
388	13	3	0.0123	0.00141814	0.0739	0.00935058	0.8923	0.01521	0.0216	0.0044771
389	13	3	0.0307	0.0053965	0.028	0.002	0.9198	0.00874071	0.0216	0.00476562
390	13	3	0.0174	0.00222111	0.0509	0.0245513	0.9117	0.0234665	0.0202	0.00329309
391	13	3	0.0409	0.00521643	0.0149	0.0025144	0.9323	0.00614727	0.0116	0.00340588
392	13	3	0.0642	0.00616081	0.0334	0.0048808	0.8735	0.00704352	0.029	0.00535413
393	13	3	0.0254	0.00394968	0.0317	0.00421769	0.9175	0.011128	0.0255	0.00359784
394	13	3	0.0318	0.00444222	0.0211	0.00438305	0.8647	0.00590762	0.0824	0.013335
395	13	3	0.0177	0.00176698	0.0085	0.000527046	0.959	0.00323179	0.0145	0.00150923
396	13	3	0.0105	0.00117851	0.0359	0.0129996	0.9152	0.0024404	0.0383	0.0130729
397	13	3	0.0476	0.0089963	0.0293	0.00656675	0.7162	0.00547317	0.2066	0.0151965
398	13	3	0.0181	0.002079	0.0053	0.000483046	0.9645	0.00108012	0.0123	0.00141814
399	13	3	0.0355	0.00267706	0.0403	0.00231181	0.8652	0.0129598	0.0589	0.00865961
400	13	3	0.1124	0.0110071	0.0324	0.00259058	0.7756	0.0165878	0.0796	0.00828922
401	13	3	0.0331	0.00404008	0.0543	0.0159934	0.8104	0.0191265	0.1021	0.00493176
402	13	3	0.0141	0.000994429	0.0821	0.0480172	0.8965	0.0484522	0.007	9.1428e-19
403	13	3	0.0248	0.00257337	0.0149	0.000994429	0.7867	0.0200447	0.1735	0.0226139
404	13	3	0.0655	0.00464878	0.0167	0.000674949	0.8852	0.00526624	0.0325	0.00158114
405	14	3	0.0117	0.000674949	0.0426	0.0124383	0.9342	0.013563	0.0116	0.000843274
406	14	3	0.007	0.000816497	0.005	9.1428e-19	0.9818	0.0010328	0.0063	0.000483046
407	14	3	0.0297	0.00374314	0.0353	0.00170294	0.9232	0.00657943	0.0117	0.00205751
408	14	3	0.0227	0.00235938	0.0363	0.00262679	0.9196	0.00562139	0.0213	0.00397352
409	14	3	0.0213	0.00231181	0.0107	0.00125167	0.9464	0.00397772	0.0214	0.000843274
410	14	3	0.0566	0.0066366	0.0165	0.00184089	0.9152	0.00890443	0.0117	0.000674949
411	14	3	0.027	0.00156347	0.0104	0.00150555	0.9533	0.00356059	0.0094	0.000516398
412	14	3	0.0201	0.00280674	0.0093	0.00205751	0.9629	0.0048637	0.0077	0.000483046
413	14	3	0.0263	0.00221359	0.0181	0.00191195	0.9422	0.00393841	0.0133	0.00226323
414	14	3	0.0135	0.00143372	0.0088	0.000632456	0.9694	0.00283627	0.0086	0.000699206
415	14	3	0.011	0.000666667	0.0081	0.000994429	0.972	0.00124722	0.0087	0.00163639
416	14	3	0.0646	0.00716783	0.0089	0.000875595	0.9135	0.00782091	0.0128	0.00161933
417	14	3	0.0078	0.000788811	0.0094	0.000516398	0.9719	0.00223358	0.0111	0.00119722
418	14	3	0.0083	0.000674949	0.0245	0.00650214	0.9534	0.00254733	0.0136	0.00383551
419	14	3	0.0197	0.00163639	0.0529	0.0263542	0.918	0.0275399	0.0094	0.000516398
420	14	3	0.0107	0.0011595	0.0078	0.000421637	0.9762	0.00214994	0.0054	0.00117379
421	14	3	0.0186	0.0017127	0.0236	0.00320416	0.947	0.00549747	0.0113	0.000674949
422	14	3	0.0174	0.00157762	0.0125	0.00353553	0.9641	0.0045326	0.006	9.1428e-19
423	14	3	0.0276	0.00416867	0.0092	0.00214994	0.9431	0.00366515	0.02	0.00326599
424	14	3	0.0628	0.00308401	0.0097	0.000823273	0.9115	0.00481318	0.016	0.00333333
425	14	3	0.0225	0.00275882	0.0184	0.00306232	0.932	0.00549747	0.0274	0.00157762
426	14	3	0.0648	0.00824352	0.0404	0.0126596	0.8031	0.0208404	0.0916	0.0255482
427	14	3	0.009	0.0011547	0.0065	0.000527046	0.9745	0.00171594	0.0096	0.000516398
428	14	3	0.0176	0.00259058	0.0182	0.00181353	0.955	0.00333333	0.0093	0.00205751
429	14	3	0.0238	0.00168655	0.0116	0.00201108	0.9532	0.00289828	0.0115	0.00310018
430	14	3	0.0354	0.00598517	0.0185	0.00548229	0.7446	0.00323866	0.2017	0.011795
431	14	3	0.0171	0.000994429	0.0266	0.00763326	0.8717	0.00821989	0.0847	0.0147577
432	14	3	0.0982	0.00865127	0.0283	0.00757261	0.8636	0.0162084	0.0099	0.000567646
433	14	3	0.0151	0.00119722	0.0352	0.00239444	0.9256	0.00516828	0.0241	0.00255821
434	14	3	0.072	0.0142906	0.0981	0.00538413	0.8148	0.0163354	0.0149	0.00417532
435	14	3	0.0193	0.00170294	0.0114	0.00298887	0.9571	0.00242441	0.0122	0.00345768
436	14	3	0.015	0.00124722	0.0335	0.00894738	0.9451	0.0104185	0.0066	0.000699206
437	15	3	0.0085	0.000849837	0.0305	0.0012693	0.9532	0.00278089	0.0079	0.00202485
438	15	3	0.0122	0.000421637	0.1194	0.0284769	0.8568	0.029977	0.0117	0.00125167
439	15	3	0.0145	0.00143372	0.0228	0.00578888	0.9558	0.00756894	0.0069	0.000567646
440	15	3	0.0111	0.000875595	0.0148	0.0010328	0.9658	0.00274064	0.0082	0.00131656
441	15	3	0.0098	0.000788811	0.0224	0.00298887	0.9531	0.00179196	0.015	0.00326599
442	15	3	0.0083	0.000674949	0.0569	0.0317261	0.9259	0.0282113	0.0091	0.00331495
443	15	3	0.0104	0.000699206	0.0322	0.00705219	0.9391	0.00202485	0.0182	0.00513809
444	15	3	0.0142	0.00113529	0.0118	0.00113529	0.9396	0.00365756	0.0343	0.0036833
445	15	3	0.0071	0.000737865	0.0079	0.000737865	0.9764	0.0013499	0.0087	0.00125167
446	15	3	0.0111	0.000875595	0.0693	0.0173976	0.9115	0.0143003	0.0084	0.00254733
447	15	3	0.0099	0.000567646	0.0108	0.00278089	0.9725	0.00108012	0.0066	0.0017127
448	15	3	0.0099	0.000875595	0.0141	0.00392853	0.9655	0.00117851	0.0104	0.00359629
449	15	3	0.0212	0.000918937	0.0244	0.010997	0.9349	0.00202485	0.0198	0.00953124
450	15	3	0.0179	0.00196921	0.0185	0.00313581	0.9523	0.00549848	0.0112	0.000788811
451	15	3	0.0094	0.000966092	0.1153	0.0121386	0.8626	0.00894676	0.0125	0.00313581
452	15	3	0.0628	0.0042111	0.0126	0.0044771	0.9165	0.00736735	0.008	0.000816497
453	15	3	0.0266	0.00177639	0.0088	0.000918937	0.9558	0.00335989	0.0085	0.00108012
454	15	3	0.0528	0.00482586	0.0171	0.00255821	0.9196	0.00794705	0.0103	0.000674949
455	15	3	0.0156	0.00142984	0.0144	0.000699206	0.9619	0.00228279	0.0081	0.00119722
456	15	3	0.0766	0.00564112	0.0444	0.010627	0.7638	0.00664664	0.1153	0.00808359
457	15	3	0.0071	0.000875595	0.0056	0.000699206	0.9829	0.00191195	0.0042	0.000421637
458	15	3	0.0068	0.000632456	0.005	9.1428e-19	0.9822	0.00139841	0.0056	0.000699206
459	15	3	0.0229	0.00166333	0.044	0.0163367	0.894	0.0187794	0.0391	0.00202485
460	15	3	0.0086	0.000699206	0.0061	0.000316228	0.9807	0.00149443	0.0048	0.000632456
461	15	3	0.0102	0.000918937	0.0116	0.00254733	0.9691	0.000994429	0.0092	0.00234758
462	15	3	0.0232	0.00204396	0.0185	0.00143372	0.9435	0.00377859	0.015	0.00309121
463	15	3	0.0084	0.000699206	0.1384	0.0454342	0.8279	0.032658	0.0253	0.0123832
464	15	3	0.0442	0.00475628	0.0064	0.000516398	0.9321	0.00495424	0.0171	0.000737865
465	15	3	0.0199	0.00191195	0.029	0.00290593	0.9136	0.00898394	0.0373	0.00429599
466	15	3	0.0858	0.00588407	0.0163	0.00141814	0.8894	0.00733636	0.0085	0.000707107
17	1	3	0.1946	0.01336	0.0052	0.000788811	0.7931	0.0140194	0.0073	0.000483046
38	2	3	0.2698	0.00870249	0.0304	0.00753068	0.6901	0.0121147	0.0096	0.00217051
71	3	3	0.0765	0.00704352	0.0275	0.00902158	0.8682	0.00567255	0.028	0.0072111
173	6	3	0.1912	0.0144668	0.3053	0.0357648	0.4458	0.0485244	0.0579	0.00288483
499	17	3	0.2826	0.00713676	0.3173	0.0471948	0.3757	0.0476353	0.0246	0.00117379
505	17	3	0.1547	0.00853815	0.0652	0.0220595	0.7573	0.0304414	0.0228	0.0010328
506	17	3	0.2175	0.00579751	0.2578	0.014038	0.3215	0.0192311	0.2031	0.00799236
513	17	3	0.3804	0.0491058	0.0142	0.00139841	0.4787	0.0178453	0.1266	0.0340235
519	17	3	0.2234	0.0192076	0.0306	0.00997998	0.7234	0.0282693	0.0226	0.000966092
566	19	3	0.3853	0.0278211	0.029	0.0092376	0.4942	0.0313503	0.0915	0.0051908
582	19	3	0.085	0.0162754	0.0177	0.00231181	0.6719	0.0152494	0.2252	0.0326422
467	16	4	0.0328	0.0237103	0.0247	0.00188856	0.1847	0.00968447	0.7577	0.0175249
468	16	4	0.0177	0.00755792	0.0126	0.00330656	0.4417	0.0173529	0.5282	0.013423
469	16	4	0.0241	0.00839907	0.0329	0.0147305	0.3172	0.0961709	0.6258	0.0898404
470	16	4	0.0309	0.0212888	0.0164	0.0087076	0.0954	0.0527577	0.8576	0.0824934
471	16	4	0.0279	0.0136906	0.0624	0.0470938	0.0804	0.0517047	0.8293	0.112295
472	16	4	0.0898	0.0757082	0.0433	0.0252104	0.0394	0.00424788	0.8274	0.0546386
473	16	4	0.1042	0.0761706	0.1283	0.0219396	0.266	0.071579	0.5015	0.16876
474	16	4	0.0157	0.00707185	0.0251	0.0163602	0.0186	0.00748628	0.9404	0.0308408
475	16	4	0.0353	0.00836726	0.0307	0.0111659	0.3221	0.00793655	0.6118	0.00996438
476	16	4	0.0231	0.0147003	0.0191	0.00546606	0.0844	0.0196763	0.8733	0.0293222
477	16	4	0.0341	0.0193933	0.1092	0.0972806	0.0966	0.0563288	0.76	0.172113
478	16	4	0.0569	0.00707814	0.0514	0.0236653	0.235	0.0699889	0.6565	0.0398504
479	16	4	0.1787	0.160336	0.0209	0.00521643	0.0199	0.00344642	0.7807	0.168778
480	16	4	0.024	0.0118415	0.0289	0.0172205	0.0396	0.0228191	0.9072	0.0283267
481	16	4	0.0122	0.00491709	0.0436	0.0407273	0.0104	0.00279682	0.934	0.0386178
482	16	4	0.0417	0.036591	0.0147	0.00670075	0.0166	0.00117379	0.9274	0.0293682
483	16	4	0.041	0.0285229	0.0131	0.00228279	0.0095	0.000849837	0.9363	0.0318016
484	16	4	0.0163	0.00231181	0.0173	0.00188856	0.0081	0.000875595	0.958	0.00105409
485	16	4	0.0222	0.00956614	0.0095	0.00158114	0.0078	0.000632456	0.9606	0.00730601
486	16	4	0.0096	0.00157762	0.0106	0.00510338	0.0177	0.00522919	0.9623	0.00839378
487	16	4	0.0213	0.00226323	0.0417	0.0168064	0.0948	0.0534058	0.842	0.0721619
488	16	4	0.0112	0.000421637	0.0184	0.00763326	0.0323	0.0175059	0.938	0.0250289
489	16	4	0.0159	0.0011005	0.0144	0.00571936	0.009	0.00210819	0.961	0.00849837
490	16	4	0.0102	0.0010328	0.0135	0.00770642	0.0097	0.00226323	0.9664	0.00910677
491	16	4	0.0162	0.00385285	0.0137	0.000948683	0.0087	0.00182878	0.9613	0.00691295
492	16	4	0.0133	0.0052079	0.0119	0.00566569	0.0179	0.00544569	0.957	0.00590668
493	16	4	0.0242	0.00122927	0.0209	0.00440833	0.0343	0.00713442	0.9203	0.0120559
494	16	4	0.0131	0.00420185	0.0126	0.0013499	0.0113	0.00163639	0.9631	0.0044833
495	16	4	0.0202	0.0111933	0.0159	0.0060452	0.0143	0.00149443	0.9496	0.0040332
496	16	4	0.0156	0.00571936	0.044	0.0390128	0.0174	0.00950088	0.9229	0.0540955
497	16	4	0.0202	0.00892935	0.041	0.0327007	0.0157	0.00336815	0.9228	0.0268237
528	18	4	0.0172	0.00209762	0.0157	0.00226323	0.0427	0.00275076	0.9247	0.00326769
529	18	4	0.1742	0.0498215	0.0389	0.00185293	0.1136	0.0209083	0.6733	0.0704526
530	18	4	0.0968	0.0134478	0.3235	0.0816622	0.1146	0.00408792	0.4653	0.0687347
531	18	4	0.0964	0.0161672	0.1851	0.090348	0.1013	0.00567744	0.6172	0.11079
532	18	4	0.0172	0.00513809	0.0254	0.00648417	0.0131	0.00246982	0.9441	0.0137554
533	18	4	0.0263	0.00649872	0.0745	0.0408391	0.02	0.000816497	0.8792	0.0475063
534	18	4	0.0191	0.00233095	0.1001	0.0623475	0.0296	0.000966092	0.8513	0.0598425
535	18	4	0.0306	0.00960555	0.0232	0.0117738	0.025	0.00658281	0.921	0.0280951
536	18	4	0.3987	0.0738392	0.0091	0.000994429	0.0367	0.00133749	0.5557	0.0746801
537	18	4	0.0118	0.0010328	0.0558	0.0367478	0.0867	0.0290786	0.8457	0.0650693
538	18	4	0.0057	0.000823273	0.009	1.82856e-18	0.0109	0.000994429	0.9741	0.00166333
539	18	4	0.0328	0.0106958	0.073	0.0396176	0.0214	0.00429987	0.8728	0.0544443
540	18	4	0.0294	0.00442719	0.0157	0.00240601	0.0475	0.0103843	0.9074	0.00873308
541	18	4	0.0155	0.00368932	0.0132	0.00225093	0.0067	0.00105935	0.9647	0.00691295
542	18	4	0.0366	0.0112467	0.0138	0.000788811	0.0163	0.00235938	0.9331	0.0137069
543	18	4	0.0079	0.000737865	0.0228	0.0106019	0.0063	0.000483046	0.963	0.0110655
544	18	4	0.0531	0.0128966	0.0358	0.00996438	0.0074	0.000516398	0.9036	0.0231526
545	18	4	0.0914	0.0255569	0.0082	0.000788811	0.0691	0.00506513	0.8313	0.0212971
546	18	4	0.0164	0.0052957	0.0236	0.00742668	0.0082	0.00131656	0.9516	0.0139936
547	18	4	0.0114	0.00195505	0.0161	0.00128668	0.0082	0.000788811	0.9642	0.0039101
548	18	4	0.0552	0.00301109	0.0185	0.00460072	0.0134	0.000966092	0.9128	0.00370585
549	18	4	0.0388	0.0163081	0.0395	0.0235573	0.0226	0.00620394	0.8994	0.0458723
550	18	4	0.0916	0.0441367	0.0104	0.00259058	0.033	0.00594418	0.8649	0.0522057
551	18	4	0.1728	0.0404881	0.0138	0.00348967	0.0693	0.0088198	0.7441	0.0524181
553	18	4	0.1506	0.0751978	0.0143	0.0058319	0.0175	0.00227303	0.8179	0.0830989
554	18	4	0.0187	0.00565784	0.0247	0.0082334	0.0207	0.00424395	0.9359	0.0182236
555	18	4	0.0323	0.0039172	0.1782	0.0469463	0.0215	0.0024608	0.7678	0.0520145
556	18	4	0.0053	0.000823273	0.0072	0.000421637	0.0045	0.000527046	0.9828	0.00122927
557	18	4	0.0879	0.00901172	0.0296	0.00177639	0.023	0.0011547	0.8594	0.00875849
558	19	4	0.4079	0.0483033	0.0099	0.000316228	0.0285	0.00259272	0.5537	0.0467952
559	19	4	0.0781	0.0136663	0.0419	0.00488649	0.4224	0.0139698	0.4577	0.00485455
560	19	4	0.1248	0.0247961	0.3746	0.141802	0.0383	0.00421769	0.4625	0.114032
561	19	4	0.0544	0.00651835	0.1708	0.0331589	0.3443	0.0100338	0.4303	0.0240926
562	19	4	0.0092	0.000788811	0.2169	0.180632	0.2803	0.0465356	0.4939	0.133983
565	19	4	0.0907	0.0265123	0.3672	0.168089	0.1136	0.00392145	0.4284	0.142126
568	19	4	0.0252	0.00131656	0.0166	0.00201108	0.0344	0.00365756	0.9237	0.00323351
571	19	4	0.0229	0.00128668	0.1305	0.0267052	0.2603	0.00869291	0.5862	0.0297725
572	19	4	0.0328	0.00415799	0.0419	0.0191047	0.0181	0.000875595	0.9075	0.0227413
573	19	4	0.0648	0.0231795	0.0352	0.013522	0.1678	0.0418298	0.7322	0.0779342
574	19	4	0.1377	0.0489014	0.0458	0.0268237	0.0721	0.0104078	0.7441	0.0856277
575	19	4	0.0766	0.0125362	0.0237	0.0034335	0.2531	0.0194391	0.6466	0.0331066
576	19	4	0.0615	0.00946631	0.0348	0.00694102	0.3624	0.00622183	0.5413	0.0217871
577	19	4	0.0889	0.00299815	0.0706	0.020956	0.0409	0.00223358	0.7998	0.0186774
578	19	4	0.1694	0.0484406	0.0212	0.00220101	0.1209	0.00680604	0.6881	0.0562523
579	19	4	0.0838	0.012345	0.0132	0.00113529	0.2111	0.0100714	0.6918	0.0202144
580	19	4	0.4052	0.0473235	0.0153	0.00105935	0.0352	0.00545283	0.544	0.050892
581	19	4	0.0917	0.0317981	0.0186	0.00613188	0.1032	0.0147934	0.7866	0.0525995
583	19	4	0.1126	0.0170698	0.0169	0.00218327	0.0509	0.00608185	0.8196	0.0246044
585	19	4	0.1427	0.0582944	0.016	0.00719568	0.0291	0.00324722	0.8124	0.068633
586	19	4	0.2747	0.00969593	0.1687	0.0524681	0.0636	0.00531664	0.493	0.0546809
587	20	4	0.0794	0.0315073	0.0268	0.0125326	0.0415	0.00227303	0.8523	0.0455096
589	20	4	0.0368	0.0124168	0.01	0.00156347	0.0105	0.00171594	0.9425	0.0157709
590	20	4	0.045	0.0152169	0.3048	0.184525	0.0224	0.00575809	0.6278	0.163651
591	20	4	0.0142	0.00234758	0.0919	0.0248169	0.1088	0.0201207	0.7855	0.0417911
592	20	4	0.0153	0.00105935	0.2789	0.22211	0.0164	0.00263312	0.6895	0.218957
593	20	4	0.0359	0.0147003	0.0319	0.0101045	0.0183	0.00330151	0.9137	0.0279962
594	20	4	0.0097	0.00205751	0.0249	0.0103113	0.0082	0.00154919	0.9572	0.0138146
595	20	4	0.0392	0.0199655	0.0306	0.015707	0.0436	0.0207161	0.8867	0.0563324
596	20	4	0.0127	0.00226323	0.0277	0.00573585	0.0097	0.000823273	0.9496	0.00902096
597	20	4	0.333	0.00609189	0.0295	0.00943104	0.0266	0.00287518	0.611	0.0116809
598	20	4	0.0258	0.00603324	0.0782	0.00204396	0.0076	0.000699206	0.8884	0.00789092
599	20	4	0.0149	0.00497661	0.0458	0.0323206	0.0128	0.0038239	0.9261	0.041054
600	20	4	0.208	0.0340359	0.0112	0.00113529	0.0203	0.000823273	0.7605	0.0337351
601	20	4	0.0414	0.00476562	0.1787	0.096364	0.0517	0.00661732	0.7281	0.0857833
602	20	4	0.0179	0.00280674	0.0739	0.0400401	0.1939	0.0293161	0.7144	0.0711886
603	20	4	0.0539	0.0094921	0.0564	0.0213292	0.0241	0.00159513	0.8656	0.0323014
605	20	4	0.0476	0.018875	0.0123	0.00312872	0.0112	0.00113529	0.9293	0.0227843
606	20	4	0.0312	0.00610646	0.2909	0.0575103	0.0146	0.00117379	0.6634	0.062249
607	20	4	0.0282	0.00563323	0.1573	0.0468877	0.1142	0.0177876	0.7004	0.0693881
608	20	4	0.0885	0.0184466	0.179	0.00939267	0.1259	0.0251813	0.6064	0.0511103
609	20	4	0.0364	0.00201108	0.1905	0.117611	0.0172	0.00131656	0.7558	0.115609
610	20	4	0.0494	0.0209242	0.0214	0.0114911	0.0213	0.00416467	0.9077	0.0359971
611	20	4	0.0406	0.00459952	0.0261	0.00179196	0.0556	0.00394968	0.8778	0.00956614
612	20	4	0.0237	0.00394546	0.0911	0.0411108	0.0177	0.00205751	0.8678	0.0471282
613	20	4	0.0157	0.00149443	0.2088	0.115036	0.0681	0.00166333	0.7072	0.113555
614	20	4	0.014	0.00343188	0.0386	0.00333999	0.0154	0.00386437	0.932	0.0102415
615	20	4	0.0717	0.00561842	0.0613	0.019172	0.0584	0.00222111	0.8088	0.0133317
616	20	4	0.0087	0.00182878	0.0594	0.0293946	0.007	0.00105409	0.9249	0.0326546
617	20	4	0.085	0.00312694	0.2328	0.116049	0.0328	0.00475628	0.6495	0.112113
618	21	4	0.048	0.0122293	0.0121	0.00223358	0.0155	0.00135401	0.9245	0.011326
619	21	4	0.0064	0.000699206	0.0095	0.0012693	0.0055	0.000527046	0.979	0.000471405
620	21	4	0.115	0.0046188	0.0311	0.00696738	0.0282	0.00139841	0.8256	0.00573876
621	21	4	0.0324	0.0149904	0.0252	0.00894179	0.0118	0.00257337	0.9305	0.026555
622	21	4	0.012	0.00226078	0.0359	0.00242441	0.0116	0.00117379	0.9404	0.00217051
623	21	4	0.0105	0.00143372	0.0207	0.00290784	0.0076	0.000699206	0.9611	0.00144914
624	21	4	0.0189	0.00445845	0.0203	0.00163639	0.0104	0.0017127	0.9504	0.00471876
625	21	4	0.0179	0.00202485	0.0552	0.0073303	0.0344	0.0031693	0.8926	0.00437671
626	21	4	0.0102	0.00214994	0.0106	0.000516398	0.0138	0.00261619	0.9654	0.00494862
627	21	4	0.0062	0.000918937	0.0192	0.000918937	0.0083	0.00141814	0.9663	0.00254078
628	21	4	0.0406	0.0158619	0.0199	0.0077237	0.0471	0.018532	0.8923	0.0417161
629	21	4	0.0282	0.0109929	0.0272	0.00364539	0.0271	0.00907316	0.9172	0.0235599
630	21	4	0.0158	0.0034254	0.0711	0.0259206	0.035	0.00914087	0.8783	0.0381723
631	21	4	0.0094	0.00150555	0.0166	0.00429987	0.0368	0.0042374	0.9375	0.00271825
632	21	4	0.0122	0.00248551	0.0178	0.00139841	0.01	0.0011547	0.96	0.00444722
633	21	4	0.0096	0.0017127	0.0078	0.000918937	0.0105	0.00164992	0.9723	0.00466786
634	21	4	0.0074	0.000699206	0.0293	0.00547824	0.0055	0.000527046	0.9577	0.00673383
635	21	4	0.0129	0.00307137	0.0148	0.00220101	0.0207	0.00503433	0.9514	0.0100022
636	21	4	0.0207	0.00942868	0.0118	0.00402216	0.0086	0.0017127	0.9588	0.0151936
637	21	4	0.0198	0.00220101	0.0713	0.0119075	0.0116	0.000699206	0.8973	0.014438
638	21	4	0.0296	0.00644981	0.0621	0.0108776	0.009	0.00105409	0.8993	0.00421769
639	21	4	0.0111	0.000875595	0.0102	0.00257337	0.0056	0.000516398	0.9729	0.00202485
640	21	4	0.0101	0.00144914	0.0291	0.011445	0.0109	0.000875595	0.95	0.0122293
641	21	4	0.0137	0.00286938	0.0182	0.00594045	0.0186	0.00467143	0.9496	0.0135171
642	21	4	0.0069	0.00119722	0.0133	0.00149443	0.0079	0.000994429	0.9721	0.00372529
643	21	4	0.0123	0.00188856	0.0197	0.00793095	0.0083	0.000674949	0.9597	0.00565784
644	21	4	0.0176	0.00302581	0.0078	0.00122927	0.006	0.000942809	0.9686	0.00501553
645	21	4	0.0056	0.000699206	0.0079	0.000994429	0.0044	0.000516398	0.9821	0.000316228
646	21	4	0.0208	0.00265832	0.0574	0.0228337	0.018	0.000816497	0.9036	0.0257173
647	21	4	0.0063	0.000483046	0.0081	0.00223358	0.004	9.1428e-19	0.9816	0.00195505
648	22	4	0.2553	0.0134334	0.0455	0.00217307	0.0319	0.00401248	0.6673	0.0177704
649	22	4	0.0794	0.0157494	0.0426	0.00236643	0.0278	0.00214994	0.8502	0.0154042
650	22	4	0.283	0.00787401	0.0094	0.00275681	0.014	0.000666667	0.6935	0.00562238
651	22	4	0.0184	0.00411501	0.0158	0.000788811	0.0705	0.0164739	0.8952	0.0207193
652	22	4	0.0161	0.00317805	0.013	0.000816497	0.0124	0.00236643	0.9587	0.00577446
653	22	4	0.0492	0.0162056	0.0559	0.0131102	0.0525	0.0130235	0.8425	0.0420298
654	22	4	0.3438	0.0663924	0.0098	0.00113529	0.0211	0.00166333	0.6248	0.0681922
655	22	4	0.0276	0.00763326	0.0084	0.00150555	0.0231	0.00523768	0.9407	0.0141189
656	22	4	0.0255	0.00902158	0.0256	0.00888444	0.0175	0.00427525	0.9311	0.0216972
657	22	4	0.0128	0.00257337	0.0097	0.000483046	0.0236	0.00411501	0.9537	0.00658365
658	22	4	0.0578	0.0115355	0.0131	0.000567646	0.0363	0.00581282	0.8929	0.0172334
659	22	4	0.01	0.00258199	0.0127	0.00170294	0.0125	0.00250555	0.9647	0.00639531
660	22	4	0.0254	0.00514674	0.01	0.00156347	0.0163	0.00149443	0.9483	0.00498999
661	22	4	0.0378	0.0112822	0.0099	0.000994429	0.0077	0.000823273	0.9453	0.0130899
662	22	4	0.0796	0.00556177	0.0203	0.00649872	0.0263	0.00400139	0.874	0.0155349
663	22	4	0.136	0.022	0.1055	0.0213294	0.1491	0.0260659	0.6091	0.0260062
664	22	4	0.0166	0.00222111	0.0151	0.00185293	0.3719	0.0295276	0.5963	0.0335031
665	22	4	0.0476	0.0104796	0.009	1.82856e-18	0.04	0.0068313	0.9034	0.01688
666	22	4	0.3175	0.0577297	0.0134	0.00267499	0.0207	0.00125167	0.6484	0.0611959
667	22	4	0.0178	0.00509466	0.0044	0.000516398	0.0116	0.00217051	0.9661	0.00799236
668	22	4	0.0088	0.000918937	0.006	9.1428e-19	0.0113	0.00141814	0.9737	0.00188856
669	22	4	0.0398	0.0223994	0.0076	0.0017127	0.0205	0.00962924	0.9321	0.0337061
670	22	4	0.0195	0.00353553	0.0074	0.000516398	0.0552	0.0157959	0.9181	0.0198352
671	22	4	0.0331	0.00698331	0.0086	0.00217051	0.0202	0.0032249	0.9378	0.00225093
672	22	4	0.0113	0.00188856	0.0129	0.000994429	0.0131	0.0025144	0.9628	0.0038239
157	6	4	0.0325	0.00535931	0.1408	0.0135466	0.0128	0.000918937	0.8137	0.0193106
158	6	4	0.0879	0.0118551	0.3511	0.178532	0.1437	0.0394491	0.4173	0.150675
